# Supplementary material for: Relationship Between Population Size and Habitat Area of Giant Pandas in China
Source: Animals (Basel). 2025 Jan 7;15(2):117. doi: 10.3390/ani15020117 (PMC11758671; doi:10.3390/ani15020117)
Supplement: Supplementary file 1 [file animals-15-00117-s001.zip]

Archive with 1 entries (1 files):
- animals-3375335-supplementary.pdf
